# Supplementary material for: A National Study Exploring the Association between Fasting Duration and Mortality among the Elderly
Source: Nutrients. 2024 Jun 26;16(13):2018. doi: 10.3390/nu16132018 (PMC11242983; doi:10.3390/nu16132018)
Supplement: Supplementary file 1 [file nutrients-16-02018-s001.zip]

Archive with 1 entries (1 files):
- nutrients-2974643-supplementary.pdf
